# Supplementary material for: Molecular Epidemiology of Cystic Echinococcosis in Rural Baluchistan, Pakistan: A Cross-Sectional Study
Source: Pathogens. 2022 Dec 26;12(1):40. doi: 10.3390/pathogens12010040 (PMC9863174; doi:10.3390/pathogens12010040)
Supplement: Supplementary file 1 [file pathogens-12-00040-s001.zip]

Archive with 1 entries (1 files):
- pathogens-2013258-supplementary.pdf
